# Supplementary material for: Scutellarein from Erigeron breviscapus Inhibits Apoptosis-Mediated Epithelial Barrier Disruption and Alleviates Cigarette Smoke-Induced Lung Injury
Source: Pharmaceuticals (Basel). 2026 Jan 8;19(1):113. doi: 10.3390/ph19010113 (PMC12844651; doi:10.3390/ph19010113)
Supplement: Supplementary file 1 [file pharmaceuticals-19-00113-s001.zip]

Archive with 1 entries (1 files):
- pharmaceuticals-4079891-supplementary.pdf
